# Supplementary material for: Real-World Data and Clinical Implications of Next-Generation Sequencing (NGS)-Based Analysis in Metastatic Breast Cancer Patients
Source: Int J Mol Sci. 2024 Feb 20;25(5):2490. doi: 10.3390/ijms25052490 (PMC10931361; doi:10.3390/ijms25052490)
Supplement: Supplementary file 1 [file ijms-25-02490-s001.zip]

Archive with 1 entries (1 files):
- ijms-2852148-supplementary.pdf
